# Supplementary material for: 6-Polyaminosteroid Squalamine Analogues Display Antibacterial Activity against Resistant Pathogens
Source: Int J Mol Sci. 2023 May 10;24(10):8568. doi: 10.3390/ijms24108568 (PMC10218190; doi:10.3390/ijms24108568)
Supplement: Supplementary file 1 [file ijms-24-08568-s001.zip]

Archive with 1 entries (1 files):
- ijms-2346120-supplementary.pdf
